# Supplementary material for: Dual roles of innate immune cells and cytokines in shaping the breast cancer microenvironment
Source: Front Immunol. 2025 Aug 20;16:1654947. doi: 10.3389/fimmu.2025.1654947 (PMC12405171; doi:10.3389/fimmu.2025.1654947)
Supplement: Supplementary file 1 [file Table1.xlsx]

## Sheet: Sheet1
Table S1 Roles of Innate Immune Cells and Cytokines in the Breast Cancer.
Category	Component	Tumor-Promoting Functions	Tumor-Suppressing Functions	Signaling Pathways / Molecules	Subtype	Treatment
Innate Immune Cells	NK cells	Exhaustion in late-stage disease; inhibited by TGFβ and MDSCs	Direct cytotoxicity; reversal of MDSC suppression; enhancement of T cell proliferation	IFNγ; CD56bright/dim subsets; TGFβ suppression	HER2-positive breast cancer (adjuvant chemotherapy context)	Chemotherapy combined with NK activation improves efficacy
	Dendritic cells (CD103⁺ DCs)	Function compromised in advanced stages	Cross-presentation of tumor antigens; activation of CD8⁺ T cells; inhibition of PD-L1 activity	MHC-I; CD80/CD86; PD-L1 regulation	Not specified by subtype	Potential to enhance T cell immunity
	MDSCs	Suppression of T and NK cells; secretion of IL-10 and TGFβ; induction of Tregs; promotion of invasion, EMT, and metastasis; increased chemoresistance	No tumor-suppressive function reported	STAT3/NFκB; STAT3/IRF8; PTEN/Akt; IL-10; TGFβ; HIF1α/PD-L1	Stage IV breast cancer; HER2-positive; TNBC	Targeting MDSC recruitment and function may improve therapeutic response
	Tumor-associated macrophages (TAMs)	Promotion of angiogenesis (VEGF upregulation); EMT via COX2 and MMP9; expansion of Tregs; inhibition of TILs; IL-10/STAT3/Bcl2-mediated chemoresistance	S1PR1-mediated suppression of metastasis in animal models	COX2/PGE2; HIF2α; STAT3; Bcl2; IL-10	TNBC; HER2-positive	M2 depletion and M1 activation restore paclitaxel efficacy
Innate Cytokines / Chemokines	IL-6	Promotion of proliferation and STAT3 phosphorylation; enhancement of tumor stemness	Tumor-suppressive effect in ER-positive cell lines (T47D, MCF-7)	IL-6R; JAK/STAT3; STAT3 feedback loop	ER-positive vs ER-negative tumors	Potential prognostic and therapeutic biomarker
	IL-8	Correlation with poor survival; association with lymph node metastasis and advanced stage	Not reported as suppressive	Not specified; varies with ER and HER2 status	ER-negative; HER2-positive	Prognostic indicator
	IL-10	Promotion of M2 polarization; chemoresistance through STAT3/Bcl2 axis	IL-10R blockade enhances CD8⁺ T cell function; improves paclitaxel and carboplatin efficacy	STAT3; SOCS3; IL-10R; Bcl2	TNBC; chemotherapy resistance context	Therapeutic target via IL-10/IL-10R pathway
	IL-11	Facilitation of bone metastasis; activation of p38, p-STAT3, and p-c-Jun	Not reported as suppressive	IL-11Ra; gp130; JAK/STAT3/SOCS3	Breast cancer with bone metastasis	Predictor of bone metastatic potential
	IL-15	Not directly tumor-promoting	Enhancement of NK cell cytotoxicity; reduction of metastasis in vivo; augmentation of cetuximab efficacy	PI3K; CD44⁺CD24⁻ targeting; vaccine-like response	TNBC-related stem-like context	Potential immunotherapy adjuvant
	CCL2 / CCL5	Enhancement of macrophage recruitment; promotion of chronic inflammation and glucose uptake; facilitation of metastasis	Not reported as suppressive	CCL2/CCR2; CCL5/GLUT1; CCR3/Gfi1 axis	ER-positive tumors	Prognostic and metabolic reprogramming marker
	CCL18 / CCL20 / CCL25	Promotion of EMT, TAM infiltration, angiogenesis, and metastasis; correlation with poor prognosis	Not reported as suppressive	CCL25/CCR9; MMP2/9 secretion; TFH13 and B cell activation (CXCL13)	TNBC (CCL20); advanced stages (CCL18)	Prognostic indicators
	TNFα	Activation of NFκB and ROS/JNK; stimulation of proliferation and migration	Induction of G0/G1 arrest in ER-positive cells; association with reduced progression risk	NFκB; RIP1; JNK/ROS	ER-positive; general breast cancer	Context-dependent therapeutic potential
	TGFβ	Inhibition of IL-2; suppression of T and NK cell cytotoxicity; induction of EMT and angiogenesis	Not reported as suppressive in this context	Smad2/3; PI3K/Akt; downregulation of MHC-I	TNBC; ER-positive	Potential target for immunotherapy syner
